# Supplementary material for: Energy Metabolites and Indicative Significance of α-Ketoglutarate and α-Ketoglutaramate in Assessing the Progression of Chronic Hepatoencephalopathy
Source: Biomolecules. 2024 Feb 12;14(2):217. doi: 10.3390/biom14020217 (PMC10887089; doi:10.3390/biom14020217)
Supplement: Supplementary file 1 [file biomolecules-14-00217-s001.zip]

Archive with 1 entries (1 files):
- biomolecules-2809691-supplementary.pdf
